# Supplementary material for: Three-Body Excitations in Fock-Space Coupled-Cluster: Fourth Order Perturbation Correction to Electron Affinity and Its Relation to Bondonic Formalism
Source: Int J Mol Sci. 2021 Aug 19;22(16):8953. doi: 10.3390/ijms22168953 (PMC8396530; doi:10.3390/ijms22168953)
Supplement: Supplementary file 1 [file ijms-22-08953-s001.zip]

Archive with 1 entries (1 files):
- ijms-1338698-supplementary.pdf
